# Supplementary material for: Special Attention to Physical Activity in Breast Cancer Patients during the First Wave of COVID-19 Pandemic in Italy: The DianaWeb Cohort
Source: J Pers Med. 2021 May 6;11(5):381. doi: 10.3390/jpm11050381 (PMC8148515; doi:10.3390/jpm11050381)
Supplement: Supplementary file 1 [file jpm-11-00381-s001.zip]

Archive with 1 entries (1 files):
- jpm-1198739-supplementary.pdf
